# Supplementary material for: Navigating strategies for intercultural maternal and newborn care in Latin America and the Caribbean: a scoping review
Source: Health Promot Int. 2026 Jun 15;41(3):daag082. doi: 10.1093/heapro/daag082 (PMC13267143; doi:10.1093/heapro/daag082)
Supplement: daag082_Supplementary_Data [file daag082_supplementary_data.zip]

Archive with 6 entries (6 files):
- Supplementary File 1_PRISMA-ScR Checklist.docx
- Supplementary File 2_ Protocol.docx
- Supplementary File 3_Search Strategy.docx
- Supplementary File 4_Characteristics of included studies.docx
- Supplementary File 5_Geographical distribution of the studies.pdf
- Supplementary File 6_Summary of publication characteristics.pdf
